# Supplementary material for: Evaluation of Physicochemical Properties of Ipsapirone Derivatives Based on Chromatographic and Chemometric Approaches
Source: Molecules. 2024 Apr 19;29(8):1862. doi: 10.3390/molecules29081862 (PMC11054528; doi:10.3390/molecules29081862)
Supplement: Supplementary file 1 [file molecules-29-01862-s001.zip]

Archive with 1 entries (1 files):
- molecules-2965266-supplementary.pdf
